# Supplementary material for: Patterns of cytonuclear discordance and divergence between subspecies of the scarlet macaw (Ara macao) in Central America
Source: Genetica. 2023 Aug 23;151(4-5):281–92. doi: 10.1007/s10709-023-00193-x (PMC10654179; doi:10.1007/s10709-023-00193-x)
Supplement: Supplementary file 3 — Supplementary Material 3 [file 10709_2023_193_MOESM3_ESM.xlsx]

## Sheet: Table_S1
Sample ID	Taxon	Country of Origin	Raw Read Pairs
AmilUK06	A. militaris	Unreported	75333946
AchlUK02	A. chloropterus	Unknown	159832499
AchlUK08	A. chloropterus	Unreported	79613154
AmmaBR01	A. m. macao	Brazil	66239483
AmmaCR01	A. m. macao	Costa Rica	85223708
AmmaCR02	A. m. macao	Costa Rica	105485664
AmmaCR16	A. m. macao	Costa Rica	83313723
AmcyCR10	A. m. cyanoptera	Costa Rica	102866644
AmcyGT02	A. m. cyanoptera	Guatemala	129329295
AmcyGT04	A. m. cyanoptera	Guatemala	138444640

## Sheet: Table_S2
Best partitioning scheme
Scheme Name	step_51
Scheme lnL	-25575.4
Scheme AICc	51435.3
Number of params	141
Number of sites	16959
Number of subsets	13
Subset	Best Model	# sites	Partition names
1	GTR	485	ATP_synthase_F0_subunit_8_1, tRNA_Ile, tRNA-Gly, tRNA_Trp, tRNA_Thr, tRNA_Gln, tRNA_Pro
2	GTR	394	C_NADH_dehydrogenase_subunit_6_3, ATP_synthase_F0_subunit_8_3, C_NADH_dehydrogenase_subunit_6_1
3	GTR	399	C_NADH_dehydrogenase_subunit_6_2, ATP_synthase_F0_subunit_6_1
4	GTR+G	648	tRNA_Ala, tRNA-Tyr, tRNA-Arg, tRNA-His, tRNA_Glu, tRNA-Ser, tRNA_Asn, tRNA-Asp, tRNA-Lys
5	GTR+I+G	1491	control_region
6	GTR+I+G	4025	16S_ribosomal_RNA, NADH_dehydrogenase_subunit_2_1, NADH_dehydrogenase_subunit_4_1, 12S_ribosomal_RNA, tRNA_Phe
7	GTR+I+G	617	NADH_dehydrogenase_subunit_1_1, tRNA-Leu, tRNA-Cys, tRNA_Leu
8	GTR	1483	ATP_synthase_F0_subunit_6_2, NADH_dehydrogenase_subunit_3_2, NADH_dehydrogenase_subunit_1_2, NADH_dehydrogenase_subunit_4_2, NADH_dehydrogenase_subunit_2_2
9	GTR+G	2350	cytochrome_b_3, cytochrome_c_oxidase_subunit_III_3, NADH_dehydrogenase_subunit_2_3, ATP_synthase_F0_subunit_6_3, NADH_dehydrogenase_subunit_1_3, NADH_dehydrogenase_subunit_5_3, NADH_dehydrogenase_subunit_3_3, NADH_dehydrogenase_subunit_4L_3
10	GTR	983	cytochrome_c_oxidase_subunit_III_1, NADH_dehydrogenase_subunit_3_1, cytochrome_b_1, NADH_dehydrogenase_subunit_4L_1, tRNA_Met, tRNA-Ser
11	GTR	744	cytochrome_c_oxidase_subunit_I_1, cytochrome_c_oxidase_subunit_II_1
12	GTR	2132	cytochrome_c_oxidase_subunit_I_2, cytochrome_b_2, cytochrome_c_oxidase_subunit_III_2, NADH_dehydrogenase_subunit_4L_2, cytochrome_c_oxidase_subunit_II_2, ATP_synthase_F0_subunit_8_2, NADH_dehydrogenase_subunit_5_2
13	GTR	1208	cytochrome_c_oxidase_subunit_II_3, NADH_dehydrogenase_subunit_4_3, cytochrome_c_oxidase_subunit_I_3

## Sheet: Table_S3
RUN	K=1	K=2	K=3	K=4	K=5
1	1.31105	1.98927	1.57504	2.57732	1.21619
2	1.30882	2.14989	2.91585	3.04932	1.17454
3	1.30151	1.88598	2.79088	3.0705	2.7028
4	1.30579	1.87845	1.55792	1.48881	1.07638
5	1.30771	1.97556	2.57883	2.222	1.20807
6	1.3107	2.0568	2.68972	2.5099	1.72782
7	1.29837	1.93054	1.54721	1.27981	2.62112
8	1.30346	1.91289	2.58259	3.17084	1.79054
9	1.31071	1.91679	2.58138	1.37756	1.75372
10	1.30683	1.90607	1.80389	2.31176	1.94935
11	1.30498	2.00972	2.56728	1.54448	2.5703
12	1.29825	2.02279	2.74289	2.2769	1.19237
13	1.31359	1.93404	1.73405	1.67503	2.67556
14	1.30228	2.11389	1.55904	2.2733	3.03027
15	1.30475	1.92183	1.56196	2.15827	2.37094
16	1.30727	2.10423	2.88029	2.2276	1.98463
17	1.3041	1.9078	2.57519	2.52119	1.39983
18	1.3128	1.92314	2.58885	1.95381	1.60969
19	1.30773	2.09099	1.57011	2.26453	2.22802
20	1.30467	1.91664	2.686	2.9772	1.01358
MEAN	1.30627	1.97737	2.25445	2.24651	1.86479
SD	0.00432319	0.0848032	0.548477	0.568923	0.634199
SE	0.000966695	0.0189626	0.122643	0.127215	0.141811

## Sheet: Table_S4
	K=2		K=3			K=4				K=5
Sample	Cluster 1	Cluster 2	Cluster 1	Cluster 2	Cluster 3	Cluster 1	Cluster 2	Cluster 3	Cluster 4	Cluster 1	Cluster 2	Cluster 3	Cluster 4	Cluster 5
A. m. macao - Brazil	0.7	0.3	0	0	1	0	0	1	0	0	0	1	0	0
A. m. macao - Costa Rica (01)	1	0	1	0	0	0.8571	0	0	0.1429	0.8181	0	0	0	0.1818
A. m. macao - Costa Rica (02)	1	0	1	0	0	0.9999	0	0	0.0001	0	0	0	0	1
A. m. macao - Costa Rica (16)	1	0	0.8889	0	0.1111	0.8571	0	0.1429	0	0.6363	0.0909	0.1818	0	0.0909
A. m. cyanoptera - Costa Rica	0	1	0.0749	0.9251	0	0	1	0	0	0	0.9091	0.0909	0	0
A. m. cyanoptera - Gutemala (02)	0	1	0	0.8889	0.1111	0	0	0.1429	0.8571	0.055	0.0909	0.0001	0.8539	0
A. m. cyanoptera - Gutemala (04)	0	1	0	0.8889	0.1111	0	0.2857	0.2857	0.4286	0	0.4545	0	0.5455	0

## Sheet: Table_S5
	AmilUK06	AchlUK02	AchlUK08	AmmaBR01	AmmaCR01	AmmaCR02	AmmaCR16	AmcyCR10	AmcyGT02	AmcyGT04
AmilUK06		0.26546	0.25126	0.26857	0.28821	0.29522	0.29327	0.28744	0.2923	0.28744	dxy
AchlUK02	0.14605		0.16433	0.27091	0.2886	0.29599	0.29522	0.29113	0.29755	0.29191
AchlUK08	0.13847	0.0422		0.25438	0.27927	0.28608	0.28277	0.2816	0.28608	0.28238
AmmaBR01	0.13613	0.12913	0.11921		0.25671	0.26954	0.25457	0.25263	0.26002	0.25982
AmmaCR01	0.14615	0.1372	0.13448	0.09228		0.23551	0.23804	0.2499	0.25282	0.25107
AmmaCR02	0.15082	0.14226	0.13895	0.10278	0.05912		0.24835	0.25827	0.26177	0.25827
AmmaCR16	0.15296	0.14557	0.13973	0.09189	0.06573	0.07371		0.25321	0.25865	0.26274
AmcyCR10	0.15286	0.14722	0.1443	0.09568	0.08333	0.08936	0.08839		0.24951	0.2429
AmcyGT02	0.15461	0.15053	0.14566	0.09996	0.08314	0.08975	0.09072	0.08732		0.23162
AmcyGT04	0.14936	0.1445	0.14158	0.09938	0.081	0.08586	0.09442	0.08032	0.06593
	da
